# Supplementary material for: Long‐term disease control and survival observed after stereotactic ablative body radiotherapy for oligometastatic breast cancer
Source: Cancer Med. 2021 Jun 22;10(15):5163–74. doi: 10.1002/cam4.4068 (PMC8335830; doi:10.1002/cam4.4068)
Supplement: Supplementary file 2 — Table S1‐S8 [file CAM4-10-5163-s001.xlsx]

## Sheet: Table S1
Table S1. Detailed pathologic T and N staging
	n	%	Category
pT1a	1	1	T1/T2
pT1b	5	6	T1/T2
pT1c	21	27	T1/T2
pT2	29	37	T1/T2
pT3	5	6	T3/T4
pT4b	1	1	T3/T4
pTx	2	3	T3/T4
ypT0	1	1	T1/T2
ypT1a	1	1	T1/T2
ypT1b	0	0	T1/T2
ypT1c	3	4	T1/T2
ypT2	4	5	T1/T2
ypT3	2	3	T3/T4
ypT4b	1	1	T3/T4
ypTx	3	4	T3/T4
pNx	5	6	N0/N1mic
pN0	25	32	N0/N1mic
pN1mic	5	6	N0/N1mic
pN1a	22	28	N1a/N2a/N3a
pN2a	17	22	N1a/N2a/N3a
pN3a	5	6	N1a/N2a/N3a

## Sheet: Table S2
Table S2. Detailed Description of treated sites
	site	n	site	n
osseus	bone	96	spine	53
			pelvic bones	19
			rib	9
			sternum	4
			sacrum	3
			femur	3
			humerus	2
			clavicle	1
			scapula	1
			skull	1
non-osseus	skin (chest wall)	1
	lung	2
	LN	4	gastrohepatic LN	1
			subdiaphragmatic LN	1
			mediastinal LN	1
			retroperitoneal LN	1

## Sheet: Table S3
Table S3. Detailed number of sites at presentation
Number of Sites treated at presentation	n	%
1	63	80
2	10	13
3	5	6
5	1	1

## Sheet: Table S4
Table S4. Prior treatments for primary tumor
surgery	neoadjuvant chemotherapy	adjuvant chemotherapy	adjuvant chemoradiotherapy	adjuvant radiotherapy without chemo	no adjuvant chemo	adjuvant endocrine
All patients	15	44	34	15	20	33
MRM	7	21	19	6	11	29
TM+SLN	1	9	2	2	2	7
TM+Axillary Dissection	1	2	2	1	0	3
PM+SLN	0	6	5	3	1	9
PM+Axillary Dissection	1	6	6	1	1	6
PM	2	0	0	1	2	0
Axillary Dissection alone	1	0	0	1	0	1
None	2	-	-	-	3	0

## Sheet: Table S5
Table S5. Concurrent therapy with SABR
Systemic therapy planned with RT	n(%)
Any	74 (94%)
Palbociclib+Hormone Therapy	17 (23%)
Everolimus+Hormone Therapy	3 (4%)
Traztuzumab	5 (7%)
Hormone Therapy alone	46 (62%)
None	6 (8%)

## Sheet: Table S6
Table S6. SABR dosing by site treated
Patient	site	dose (cGy)	fraction
2	spine	2700	3
2	rib	2700	3
2	rib	2700	3
11	pelvic bone	2400	3
11	spine	2400	1
13	pelvic bone	2700	3
13	pelvic bone	2700	3
21	spine	2400	1
21	spine	2400	1
32	spine	2700	3
32	spine	2400	1
32	pelvic bone	2400	1
40	spine	2400	1
43	femur	3000	5
43	rib	3000	5
43	rib	3000	5
57	spine	2400	1
62	sternum	3000	5
69	spine	2700	3
75	spine	3000	5
109	rib	2700	3
113	spine	2400	1
113	spine	2400	1
114	spine	2400	1
119	spine	2700	3
126	spine	2400	1
130	spine	3000	5
134	spine	1800	1
136	spine	2400	1
138	spine	2700	3
138	spine	2700	3
139	mediastinal LN	3000	5
140	spine	2400	3
141	sternum	3000	5
153	lung	4800	4
156	spine	2400	1
164	sternum	2700	3
167	spine	2400	1
181	pelvic bone	3000	5
183	pelvic bone	2400	1
196	spine	2700	3
199	pelvic bone	2400	1
200	spine	2400	1
203	pelvic bone	2700	3
204	spine	2700	3
205	spine	2400	1
206	spine	2400	1
210	pelvic bone	2700	3
215	skull	3000	5
216	spine	2700	3
219	femur	3000	5
220	spine	2700	3
222	spine	2400	1
223	sacrum	3000	5
228	spine	2700	3
233	spine	2400	1
239	rib	2700	3
239	spine	2700	3
250	pelvic bone	2700	3
250	femur	3000	5
255	sternum	3000	5
264	spine	2700	3
266	spine	2400	1
268	spine	3000	5
270	spine	3000	5
271	pelvic bone	2400	1
272	gastrohepatic LN	2500	5
272	subdiaphragmatic LN	2700	3
278	spine	2700	3
280	pelvic bone	3000	5
282	rib	2700	3
290	spine	2400	1
291	retroperitoneal LN	3500	5
292	pelvic bone	4000	8
292	pelvic bone	4000	8
292	spine	2700	3
292	spine	2400	1
292	pelvic bone	4000	8
304	clavicle	2700	3
305	spine	2700	3
308	spine	2400	1
314	spine	2400	1
318	rib	2700	3
319	pelvic bone	3500	5
319	pelvic bone	3500	5
321	scapula	3000	3
321	pelvic bone	3000	3
321	spine	3000	3
323	rib	4000	4
337	spine	2400	1
349	spine	2400	1
352	spine	2700	3
352	spine	2400	1
354	lung	4800	4
358	femur	2700	3
361	spine	2400	1
366	humerus	2700	3
370	pelvic bone	2700	3
370	pelvic bone	2700	3
370	pelvic bone	2700	3
378	spine	2700	3
381	skin	3000	5
386		2700	3

## Sheet: Table S7
Table S7. Outcomes after SABR for Breast Cancer Oligomets
	n (%)
Unplanned systemic therapy after RT	49 (62%)
Local Progression by study end	20 (25%)
Distant Progression by study end	49 (62%)
Death by study end	26 (33%)
	min	25th %	median	75th %	max	2 year	3 year	4 year	5 year
PFS	1.867	10.033	25.833	38.45	108.167	0.57	0.46	0.29	0.19
TTST	1.733	9.717	28.633	40.033	108.2	0.62	0.51	0.35	0.26
TTLP	2.167	25.767	37.833	53.783	130.233	0.9	0.82	0.72	0.69
TTDM	1.867	10.55	25.833	38.917	108.167	0.59	0.49	0.39	0.33
OS	6.267	29.217	39.9	65.9	132.9	0.91	0.87	0.79	0.61

## Sheet: Table S8
Table S8. MSK IMPACT data for oligometastatic breast cancer patients
ID	TOTAL_NUMBER_VARIANTS	VARIANT_CLASS	AMPLIFICATION_DELETION_INDICATOR	VARIANT_TYPE	GENE_ID	EXON_NUM	AA_CHANGE	CDNA_CHANGE	GENE_FOLD_CHANGE	CHROMOSOME	DBSNP_ID	START_POSITION	ALT_ALLELE	REF_ALLELE	MAF_VARIANT_TYPE	MAF_START_POSITION	MAF_END_POSITION	MAF_REF_ALLELE	MAF_ALT_ALLELE	MAF_T_REF_COUNT	MAF_VARIANT_CLASSIFICATION
21	22	frameshift_deletion	-	snp-indel-exonic	CDH1	exon11	p.E547Afs*28	c.1640_1704delinsCGCTTCTTCAGTTATATGGTTACTTCC	-	16	-	68853257	CGCTTCTTCAGTTATATGGTTACTTCC	AGCTGGACAGGGAGGATTTTGAGCACGTGAAGAACAGCACGTACACAGCCCTAATCATAGCTACA	DEL	68853258	68853321	GCTGGACAGGGAGGATTTTGAGCACGTGAAGAACAGCACGTACACAGCCCTAATCATAGCTACA	GCTTCTTCAGTTATATGGTTACTTCC	215	Frame_Shift_Del
21	22	nonsynonymous_SNV	-	ch-variants	NRAS	exon2	p.G12D	c.35G>A	-	1	-	115258747	T	C	SNP	115258747	115258747	C	T	815	Missense_Mutation
21	22	-	Amplification	cnv-variants	PRDM14	-	-	-	2.05894	8	-	-	-	-	-	-	-	-	-	0	-
21	22	-	Amplification	cnv-variants	TCEB1	-	-	-	2.05894	8	-	-	-	-	-	-	-	-	-	0	-
21	22	-	Amplification	cnv-variants	NBN	-	-	-	2.05894	8	-	-	-	-	-	-	-	-	-	0	-
21	22	-	Amplification	cnv-variants	RAD21	-	-	-	3.79211	8	-	-	-	-	-	-	-	-	-	0	-
21	22	-	Amplification	cnv-variants	MYC	-	-	-	3.79211	8	-	-	-	-	-	-	-	-	-	0	-
21	22	-	Amplification	cnv-variants	AGO2	-	-	-	2.16184	8	-	-	-	-	-	-	-	-	-	0	-
21	22	-	Amplification	cnv-variants	RECQL4	-	-	-	2.13672	8	-	-	-	-	-	-	-	-	-	0	-
21	22	-	Amplification	cnv-variants	PPP6C	-	-	-	1.99972	9	-	-	-	-	-	-	-	-	-	0	-
21	22	-	Amplification	cnv-variants	MAPKAP1	-	-	-	1.99972	9	-	-	-	-	-	-	-	-	-	0	-
21	22	-	Amplification	cnv-variants	ABL1	-	-	-	1.99972	9	-	-	-	-	-	-	-	-	-	0	-
21	22	-	Amplification	cnv-variants	TSC1	-	-	-	1.99972	9	-	-	-	-	-	-	-	-	-	0	-
21	22	-	Amplification	cnv-variants	RXRA	-	-	-	1.99972	9	-	-	-	-	-	-	-	-	-	0	-
21	22	-	Amplification	cnv-variants	NOTCH1	-	-	-	1.99972	9	-	-	-	-	-	-	-	-	-	0	-
21	22	-	Amplification	cnv-variants	EGFL7	-	-	-	1.99972	9	-	-	-	-	-	-	-	-	-	0	-
21	22	-	Amplification	cnv-variants	TRAF2	-	-	-	1.99972	9	-	-	-	-	-	-	-	-	-	0	-
21	22	nonsynonymous_SNV	-	snp-indel-exonic	PIK3CA	exon10	p.E545K	c.1633G>A	-	3	rs104886003	178936091	A	G	SNP	178936091	178936091	G	A	215	Missense_Mutation
21	22	nonsynonymous_SNV	-	snp-indel-exonic	IRS2	exon1	p.G1263R	c.3787G>A	-	13	-	110434614	T	C	SNP	110434614	110434614	C	T	1048	Missense_Mutation
21	22	nonsynonymous_SNV	-	snp-indel-exonic	RHOA	exon2	p.D45H	c.133G>C	-	3	-	49412890	G	C	SNP	49412890	49412890	C	G	841	Missense_Mutation
21	22	nonsynonymous_SNV	-	snp-indel-exonic	MAP3K13	exon11	p.G593V	c.1778G>T	-	3	-	185190897	T	G	SNP	185190897	185190897	G	T	1357	Missense_Mutation
21	22	nonsynonymous_SNV	-	snp-indel-exonic	MAP3K1	exon1	p.A40S	c.118G>T	-	5	-	56111518	T	G	SNP	56111518	56111518	G	T	53	Missense_Mutation
32	10	nonsynonymous_SNV	-	snp-indel-exonic	KMT2C	exon52	p.R4549H	c.13646G>A	-	7	-	151845366	T	C	SNP	151845366	151845366	C	T	1060	Missense_Mutation
32	10	-	Amplification	cnv-variants	CALR	-	-	-	1.83897	19	-	-	-	-	-	-	-	-	-	0	-
32	10	-	Amplification	cnv-variants	BABAM1	-	-	-	2.71039	19	-	-	-	-	-	-	-	-	-	0	-
32	10	-	Amplification	cnv-variants	JAK3	-	-	-	1.57866	19	-	-	-	-	-	-	-	-	-	0	-
32	10	-	Amplification	cnv-variants	PIK3R2	-	-	-	1.57866	19	-	-	-	-	-	-	-	-	-	0	-
32	10	nonsynonymous_SNV	-	snp-indel-exonic	PIK3CA	exon21	p.H1047R	c.3140A>G	-	3	-	178952085	G	A	SNP	178952085	178952085	A	G	675	Missense_Mutation
32	10	frameshift_insertion	-	snp-indel-exonic	ARID1A	exon17	p.P1355Rfs*94	c.4051_4063dupGGCAGCCCCTTCC	-	1	-	27100338	TGGCAGCCCCTTCC	T	INS	27100338	27100339	-	GGCAGCCCCTTCC	1046	Frame_Shift_Ins
32	10	nonsynonymous_SNV	-	snp-indel-exonic	AXIN1	exon5	p.E407K	c.1219G>A	-	16	-	354339	T	C	SNP	354339	354339	C	T	1283	Missense_Mutation
32	10	nonsynonymous_SNV	-	snp-indel-exonic	EPHA3	exon3	p.N80S	c.239A>G	-	3	-	89259095	G	A	SNP	89259095	89259095	A	G	526	Missense_Mutation
32	10	nonsynonymous_SNV	-	snp-indel-exonic	PIK3CA	exon4	p.C257Y	c.770G>A	-	3	-	178919285	A	G	SNP	178919285	178919285	G	A	382	Missense_Mutation
138	6	nonsynonymous_SNV	-	snp-indel-exonic	NOTCH4	exon24	p.L1466I	c.4396C>A	-	6	-	32166842	T	G	SNP	32166842	32166842	G	T	87	Missense_Mutation
138	6	nonsynonymous_SNV	-	ch-variants	HLA-A	exon5	p.V321M	c.961G>A	-	6	-	29912342	A	G	SNP	29912342	29912342	G	A	89	Missense_Mutation
138	6	nonsynonymous_SNV	-	snp-indel-exonic	MTOR	exon11	p.Q527H	c.1581G>T	-	1	-	11300565	A	C	SNP	11300565	11300565	C	A	64	Missense_Mutation
138	6	stopgain_SNV	-	snp-indel-exonic	GATA3	exon6	p.MK356I*	c.1068_1069delinsAT	-	10	-	8115722	AT	GA	DNP	8115722	8115723	GA	AT	99	Nonsense_Mutation
138	6	-	Amplification	cnv-variants	KDM6A	-	-	-	2.3306	1	-	-	-	-	-	-	-	-	-	0	-
138	6	-	Amplification	cnv-variants	CDKN1B	-	-	-	2.98349	12	-	-	-	-	-	-	-	-	-	0	-
141	19	-	Deletion	cnv-variants	HNF1A	-	-	-	-2.39114	12	-	-	-	-	-	-	-	-	-	0	-
141	19	nonsynonymous_SNV	-	snp-indel-exonic	STAG2	exon8	p.R213K	c.638G>A	-	X	-	123179189	A	G	SNP	123179189	123179189	G	A	384	Missense_Mutation
141	19	nonsynonymous_SNV	-	snp-indel-exonic	PIK3CA	exon10	p.E545K	c.1633G>A	-	3	-	178936091	A	G	SNP	178936091	178936091	G	A	231	Missense_Mutation
141	19	nonsynonymous_SNV	-	snp-indel-exonic	GATA3	exon4	p.M293K	c.878T>A	-	10	-	8106058	A	T	SNP	8106058	8106058	T	A	367	Missense_Mutation
141	19	stopgain_SNV	-	snp-indel-exonic	NUP93	exon2	p.Q15*	c.43C>T	-	16	-	56782202	T	C	SNP	56782202	56782202	C	T	521	Nonsense_Mutation
141	19	nonsynonymous_SNV	-	snp-indel-exonic	ATM	exon22	p.E1072K	c.3214G>A	-	11	-	108143509	A	G	SNP	108143509	108143509	G	A	362	Missense_Mutation
141	19	stopgain_SNV	-	snp-indel-exonic	ARID1A	exon1	p.Q268*	c.802C>T	-	1	-	27023696	T	C	SNP	27023696	27023696	C	T	372	Nonsense_Mutation
141	19	stopgain_SNV	-	snp-indel-exonic	SPEN	exon11	p.E800*	c.2398G>T	-	1	-	16255133	T	G	SNP	16255133	16255133	G	T	422	Nonsense_Mutation
141	19	stopgain_SNV	-	snp-indel-exonic	MAP3K1	exon14	p.S1039*	c.3116C>G	-	5	-	56178143	G	C	SNP	56178143	56178143	C	G	507	Nonsense_Mutation
141	19	stopgain_SNV	-	snp-indel-exonic	MAP3K1	exon14	p.Q1207*	c.3619C>T	-	5	-	56178646	T	C	SNP	56178646	56178646	C	T	292	Nonsense_Mutation
141	19	nonsynonymous_SNV	-	snp-indel-exonic	HIST1H3F	exon1	p.P31A	c.91C>G	-	6	-	26250743	C	G	SNP	26250743	26250743	G	C	1415	Missense_Mutation
141	19	nonsynonymous_SNV	-	snp-indel-exonic	EGFR	exon27	p.R1068Q	c.3203G>A	-	7	-	55270250	A	G	SNP	55270250	55270250	G	A	619	Missense_Mutation
141	19	stopgain_SNV	-	snp-indel-exonic	MLL3	exon47	p.E4026*	c.12076G>T	-	7	-	151851415	A	C	SNP	151851415	151851415	C	A	410	Nonsense_Mutation
141	19	stopgain_SNV	-	snp-indel-exonic	MYC	exon3	p.E272*	c.814G>T	-	8	-	128752653	T	G	SNP	128752653	128752653	G	T	340	Nonsense_Mutation
141	19	nonsynonymous_SNV	-	snp-indel-exonic	MEN1	exon10	p.L605V	c.1813C>G	-	11	-	64571841	C	G	SNP	64571841	64571841	G	C	692	Missense_Mutation
141	19	nonsynonymous_SNV	-	snp-indel-exonic	ERBB3	exon7	p.L263V	c.787C>G	-	12	-	56481859	G	C	SNP	56481859	56481859	C	G	438	Missense_Mutation
141	19	nonsynonymous_SNV	-	snp-indel-exonic	FLT3	exon5	p.R174T	c.521G>C	-	13	-	28626775	G	C	SNP	28626775	28626775	C	G	329	Missense_Mutation
141	19	nonsynonymous_SNV	-	snp-indel-exonic	CHEK2	exon12	p.E457K	c.1369G>A	-	22	-	29091121	T	C	SNP	29091121	29091121	C	T	416	Missense_Mutation
141	19	nonsynonymous_SNV	-	snp-indel-exonic	CHEK2	exon11	p.M381I	c.1143G>A	-	22	-	29091814	T	C	SNP	29091814	29091814	C	T	394	Missense_Mutation
164	9	-	Amplification	cnv-variants	TCEB1	-	-	-	2.25449	8	-	-	-	-	-	-	-	-	-	0	-
164	9	-	Amplification	cnv-variants	RAD21	-	-	-	2.42217	8	-	-	-	-	-	-	-	-	-	0	-
164	9	-	Amplification	cnv-variants	MYC	-	-	-	5.11027	8	-	-	-	-	-	-	-	-	-	0	-
164	9	-	Amplification	cnv-variants	INSR	-	-	-	2.60431	19	-	-	-	-	-	-	-	-	-	0	-
164	9	nonsynonymous_SNV	-	snp-indel-exonic	AXL	exon4	p.T182M	c.545C>T	-	19	rs138094666	41727920	T	C	SNP	41727920	41727920	C	T	34	Missense_Mutation
164	9	nonsynonymous_SNV	-	snp-indel-exonic	PIK3CA	exon10	p.E545K	c.1633G>A	-	3	-	178936091	A	G	SNP	178936091	178936091	G	A	31	Missense_Mutation
164	9	nonsynonymous_SNV	-	snp-indel-exonic	PTCH1	exon21	p.L1165F	c.3493C>T	-	9	-	98212179	A	G	SNP	98212179	98212179	G	A	70	Missense_Mutation
164	9	nonsynonymous_SNV	-	snp-indel-exonic	RPS6KA4	exon9	p.P349L	c.1046C>T	-	11	-	64132912	T	C	SNP	64132912	64132912	C	T	66	Missense_Mutation
164	9	nonsynonymous_SNV	-	snp-indel-exonic	DICER1	exon26	p.E1793D	c.5379G>C	-	14	-	95557688	G	C	SNP	95557688	95557688	C	G	50	Missense_Mutation
181	6	unknown	-	sv-variants	SORBS2	-	-	-	-	-	-	-	-	-	-	-	-	-	-	0	-
181	6	unknown	-	sv-variants	FAT1	-	-	-	-	-	-	-	-	-	-	-	-	-	-	0	-
181	6	nonsynonymous_SNV	-	snp-indel-exonic	CDKN2Ap16INK4A	exon2	p.A127S	c.379G>T	-	9	rs6413464	21970979	A	C	SNP	21970979	21970979	C	A	105	Missense_Mutation
181	6	nonsynonymous_SNV	-	snp-indel-exonic	TP53	exon6	p.H193L	c.578A>T	-	17	-	7578271	A	T	SNP	7578271	7578271	T	A	130	Missense_Mutation
181	6	-	Amplification	cnv-variants	CDK12	-	-	-	5.98728	17	-	-	-	-	-	-	-	-	-	0	-
181	6	-	Amplification	cnv-variants	ERBB2	-	-	-	9.67325	17	-	-	-	-	-	-	-	-	-	0	-
181	6	-	Amplification	cnv-variants	GNAS	-	-	-	2.93976	20	-	-	-	-	-	-	-	-	-	0	-
183	4	nonsynonymous_SNV	-	snp-indel-exonic	KMT2C	exon55	p.E4745Q	c.14233G>C	-	7	-	151841908	G	C	SNP	151841908	151841908	C	G	327	Missense_Mutation
183	4	nonsynonymous_SNV	-	snp-indel-exonic	PIK3CA	exon21	p.H1047R	c.3140A>G	-	3	-	178952085	G	A	SNP	178952085	178952085	A	G	456	Missense_Mutation
183	4	nonsynonymous_SNV	-	snp-indel-exonic	PIK3R1	exon10	p.E403K	c.1207G>A	-	5	-	67589219	A	G	SNP	67589219	67589219	G	A	448	Missense_Mutation
183	4	splicing	-	snp-indel-exonic	PIK3R1	exon10	p.X373_splice	c.1119-29_1170del	-	5	-	67589101	A	AATACCTTTATTTTTATATTGTTTTTACAGGAAAGGGGGAAATAACAAATTAATCAAAATATTTCATCGAGATGGGAAATAT	DEL	67589102	67589182	ATACCTTTATTTTTATATTGTTTTTACAGGAAAGGGGGAAATAACAAATTAATCAAAATATTTCATCGAGATGGGAAATAT	-	273	Splice_Site
203	11	unknown	-	snp-indel-exonic	PIK3CA	exon21	p.H1047R	c.3140A>G	-	-	-	-	-	-	-	-	-	-	-	-	-
203	11	-	Amplification	cnv-variants	NOTCH2	-	1p11.2	-	2.3	-	-	-	-	-	-	-	-	-	-	-	-
203	11	-	Amplification	cnv-variants	FGFR1	-	8p11.22	-	4.7	-	-	-	-	-	-	-	-	-	-	-	-
203	11	-	Amplification	cnv-variants	CCND1	-	11q13.3	-	2.6	-	-	-	-	-	-	-	-	-	-	-	-
203	11	-	Amplification	cnv-variants	FGF19	-	11q13.3	-	2.6	-	-	-	-	-	-	-	-	-	-	-	-
203	11	-	Amplification	cnv-variants	FGF4	-	11q13.3	-	2.6	-	-	-	-	-	-	-	-	-	-	-	-
203	11	-	Amplification	cnv-variants	FGF3	-	11q13.3	-	2.6	-	-	-	-	-	-	-	-	-	-	-	-
203	11	unknown	-	snp-indel-exonic	PTEN	-	10q23.31	-	-	-	-	-	-	-	-	-	-	-	-	-	-
203	11	unknown	-	snp-indel-exonic	CDH1	exon12	p.Q610X	c.1828C>T	-	-	-	-	-	-	-	-	-	-	-	-	-
203	11	unknown	-	snp-indel-exonic	NTRK1	exon17	p.R761Q	c.2282G>A	-	-	-	-	-	-	-	-	-	-	-	-	-
203	11	unknown	-	snp-indel-exonic	RICTOR	exon34	p.G1511E	c.4532G>A	-	-	-	-	-	-	-	-	-	-	-	-	-
204	13	frameshift_insertion	-	snp-indel-exonic	SPEN	exon11	p.N788Kfs*2	c.2363dupA	-	1	-	16255092	CA	C	INS	16255092	16255093	-	A	328	Frame_Shift_Ins
204	13	nonsynonymous_SNV	-	snp-indel-exonic	AKT1	exon3	p.E17K	c.49G>A	-	14	-	105246551	T	C	SNP	105246551	105246551	C	T	349	Missense_Mutation
204	13	splicing	-	snp-indel-exonic	DNMT3A	exon12	-	c.1280-1G>A	-	2	-	25469179	T	C	SNP	25469179	25469179	C	T	275	Splice_Site
204	13	nonsynonymous_SNV	-	snp-indel-exonic	KDR	exon3	p.D60H	c.178G>C	-	4	-	55984951	G	C	SNP	55984951	55984951	C	G	332	Missense_Mutation
204	13	nonsynonymous_SNV	-	snp-indel-exonic	FAT1	exon2	p.G772V	c.2315G>T	-	4	-	187628667	A	C	SNP	187628667	187628667	C	A	334	Missense_Mutation
204	13	nonsynonymous_SNV	-	snp-indel-exonic	APC	exon16	p.D1868H	c.5602G>C	-	5	-	112176893	C	G	SNP	112176893	112176893	G	C	349	Missense_Mutation
204	13	nonsynonymous_SNV	-	snp-indel-exonic	BLM	exon3	p.Q184H	c.552G>C	-	15	-	91293050	C	G	SNP	91293050	91293050	G	C	310	Missense_Mutation
204	13	nonsynonymous_SNV	-	snp-indel-exonic	ERCC4	exon11	p.E725K	c.2173G>A	-	16	-	14041626	A	G	SNP	14041626	14041626	G	A	395	Missense_Mutation
204	13	stopgain_SNV	-	snp-indel-exonic	CDH1	exon10	p.E497*	c.1489G>T	-	16	-	68849586	T	G	SNP	68849586	68849586	G	T	163	Nonsense_Mutation
204	13	nonsynonymous_SNV	-	snp-indel-exonic	SMAD4	exon12	p.G508D	c.1523G>A	-	18	-	48604701	A	G	SNP	48604701	48604701	G	A	175	Missense_Mutation
204	13	nonsynonymous_SNV	-	snp-indel-exonic	SMAD4	exon12	p.H541Y	c.1621C>T	-	18	-	48604799	T	C	SNP	48604799	48604799	C	T	303	Missense_Mutation
204	13	nonsynonymous_SNV	-	snp-indel-exonic	DNMT1	exon17	p.S436F	c.1307C>T	-	19	-	10267111	A	G	SNP	10267111	10267111	G	A	321	Missense_Mutation
204	13	nonsynonymous_SNV	-	snp-indel-exonic	SH2D1A	exon4	p.D122N	c.364G>A	-	X	-	123505218	A	G	SNP	123505218	123505218	G	A	372	Missense_Mutation
215	15	-	Deletion	cnv-variants	INSR	-	-	-	-1.86748	19	-	-	-	-	-	-	-	-	-	0	-
215	15	-	Deletion	cnv-variants	PRDM1	-	-	-	-1.98796	6	-	-	-	-	-	-	-	-	-	0	-
215	15	-	Amplification	cnv-variants	SOX17	-	-	-	3.03922	8	-	-	-	-	-	-	-	-	-	0	-
215	15	-	Amplification	cnv-variants	LYN	-	-	-	3.03922	8	-	-	-	-	-	-	-	-	-	0	-
215	15	-	Amplification	cnv-variants	PREX2	-	-	-	3.03922	8	-	-	-	-	-	-	-	-	-	0	-
215	15	-	Amplification	cnv-variants	PRDM14	-	-	-	3.03922	8	-	-	-	-	-	-	-	-	-	0	-
215	15	-	Amplification	cnv-variants	TCEB1	-	-	-	3.03922	8	-	-	-	-	-	-	-	-	-	0	-
215	15	-	Amplification	cnv-variants	NBN	-	-	-	3.03922	8	-	-	-	-	-	-	-	-	-	0	-
215	15	-	Amplification	cnv-variants	RAD21	-	-	-	3.03922	8	-	-	-	-	-	-	-	-	-	0	-
215	15	-	Amplification	cnv-variants	MYC	-	-	-	3.03922	8	-	-	-	-	-	-	-	-	-	0	-
215	15	-	Amplification	cnv-variants	AGO2	-	-	-	3.03922	8	-	-	-	-	-	-	-	-	-	0	-
215	15	-	Amplification	cnv-variants	RECQL4	-	-	-	3.03922	8	-	-	-	-	-	-	-	-	-	0	-
215	15	-	Deletion	cnv-variants	KDM5A	-	-	-	-2.08739	12	-	-	-	-	-	-	-	-	-	0	-
215	15	-	Deletion	cnv-variants	RAD52	-	-	-	-2.08739	12	-	-	-	-	-	-	-	-	-	0	-
215	15	-	Deletion	cnv-variants	CDKN1B	-	-	-	-2.07642	12	-	-	-	-	-	-	-	-	-	0	-
219	7	-	Amplification	cnv-variants	CDK12	-	-	-	3.06545	17	-	-	-	-	-	-	-	-	-	0	-
219	7	-	Amplification	cnv-variants	ERBB2	-	-	-	7.24256	17	-	-	-	-	-	-	-	-	-	0	-
219	7	-	Amplification	cnv-variants	RARA	-	-	-	2.60756	17	-	-	-	-	-	-	-	-	-	0	-
219	7	-	Amplification	cnv-variants	SPOP	-	-	-	3.62806	17	-	-	-	-	-	-	-	-	-	0	-
219	7	-	Amplification	cnv-variants	PRKAR1A	-	-	-	2.36362	17	-	-	-	-	-	-	-	-	-	0	-
219	7	frameshift_deletion	-	snp-indel-exonic	MLL2	exon25	p.G1864fs	c.5591delG	-	12	-	49436911	G	GC	DEL	49436912	49436912	C	-	810	Frame_Shift_Del
219	7	nonsynonymous_SNV	-	snp-indel-exonic	PRDM1	exon5	p.R286C	c.856C>T	-	6	-	106552891	T	C	SNP	106552891	106552891	C	T	1158	Missense_Mutation
220	4	-	Amplification	cnv-variants	CDKN1B	-	-	-	-	-	-	-	-	-	-	-	-	-	-	-	-
220	4	-	Amplification	cnv-variants	MCL1	-	-	-	-	-	-	-	-	-	-	-	-	-	-	-	-
220	4	unknown	-	snp-indel-exonic	PTCH1	exon19	T1064M	c.3191C>T	-	-	-	-	-	-	-	-	-	-	-	-	-
220	4	unknown	-	snp-indel-exonic	CDH1	exon1	W4*	c.12G>A	-	-	-	-	-	-	-	-	-	-	-	-	-
233	6	-	Amplification	cnv-variants	CCND1	-	-	-	-	-	-	-	-	-	-	-	-	-	-	-	-
233	6	-	Amplification	cnv-variants	FGF19	-	-	-	-	-	-	-	-	-	-	-	-	-	-	-	-
233	6	-	Amplification	cnv-variants	FGF3	-	-	-	-	-	-	-	-	-	-	-	-	-	-	-	-
233	6	-	Amplification	cnv-variants	FGF4	-	-	-	-	-	-	-	-	-	-	-	-	-	-	-	-
233	6	unknown	-	snp-indel-exonic	PIK3CA	exon8	C420R	c.1258T>C	-	-	-	-	-	-	-	-	-	-	-	-	-
233	6	unknown	-	snp-indel-exonic	GATA3	exon6	T440Hfs*67	c.1316dupT	-	-	-	-	-	-	-	-	-	-	-	-	-
239	-	unknown	-	snp-indel-exonic	KRAS	exon2	p.G12S	c.34G>A	-	-	-	-	-	-	-	-	-	-	-	-	-
239	-	unknown	-	snp-indel-exonic	PIK3CA	exon10	p.Q546H	c.1638G>T	-	-	-	-	-	-	-	-	-	-	-	-	-
239	-	unknown	-	snp-indel-exonic	PIK3CA	exon2	p.R88Q	c.263G>A	-	-	-	-	-	-	-	-	-	-	-	-	-
239	-	unknown	-	snp-indel-exonic	CDK8	exon7	p.K242R	c.725A>G	-	-	-	-	-	-	-	-	-	-	-	-	-
239	-	unknown	-	snp-indel-exonic	PPP2R1A	exon5	p.R183W	c.547C>T	-	-	-	-	-	-	-	-	-	-	-	-	-
239	-	unknown	-	snp-indel-exonic	PPP2R1A	exon6	p.S256F	c.767C>T	-	-	-	-	-	-	-	-	-	-	-	-	-
239	-	unknown	-	snp-indel-exonic	SPOP	exon4	p.E78K	c.232G>A	-	-	-	-	-	-	-	-	-	-	-	-	-
250	-	-	-	snp-indel-exonic	TP53	exon5	p.P151A	c.451C>G	-	-	-	-	-	-	-	-	-	-	-	-	-
250	-	-	Amplification	cnv-variants	ERBB2	-	17q12	-	2.1	-	-	-	-	-	-	-	-	-	-	-	-
250	-	-	Amplification	cnv-variants	RAD51C	-	17q22	-	2.9	-	-	-	-	-	-	-	-	-	-	-	-
250	-	-	Amplification	cnv-variants	PPM1D	-	17q23.2	-	2.9	-	-	-	-	-	-	-	-	-	-	-	-
250	-	-	Amplification	cnv-variants	RPS6KB2	-	11q13.2	-	2.7	-	-	-	-	-	-	-	-	-	-	-	-
250	-	-	Amplification	cnv-variants	CCND1	-	11q13.3	-	2.7	-	-	-	-	-	-	-	-	-	-	-	-
250	-	-	Amplification	cnv-variants	FGF19	-	11q13.3	-	2.7	-	-	-	-	-	-	-	-	-	-	-	-
250	-	-	Amplification	cnv-variants	FGF4	-	11q13.3	-	2.7	-	-	-	-	-	-	-	-	-	-	-	-
250	-	-	Amplification	cnv-variants	FGF3	-	11q13.3	-	2.7	-	-	-	-	-	-	-	-	-	-	-	-
250	-	-	-	snp-indel-exonic	CDH1	exon7	p.M282_D288del	c.844_864delATGGAGGTCACAGCCACAGAC	-	-	-	-	-	-	-	-	-	-	-	-	-
250	-	-	-	snp-indel-exonic	PTPRD	exon24	p.E661K	c.1981G>A	-	-	-	-	-	-	-	-	-	-	-	-	-
272	39	nonsynonymous_SNV	-	snp-indel-exonic	ERBB2	exon20	p.R811Q	c.2432G>A	-	17	-	37881103	A	G	SNP	37881103	37881103	G	A	3009	Missense_Mutation
272	39	nonsynonymous_SNV	-	ch-variants	HLA-A	exon3	p.W191R	c.571T>A	-	6	rs76185201	29911272	A	T	SNP	29911272	29911272	T	A	279	Missense_Mutation
272	39	nonsynonymous_SNV	-	ch-variants	DNMT3A	exon22	p.C861Y	c.2582G>A	-	2	-	25458591	T	C	SNP	25458591	25458591	C	T	422	Missense_Mutation
272	39	unknown	-	cnv-intragenic-variants	MITF	-	-	-	-	-	-	-	-	-	-	-	-	-	-	0	-
272	39	unknown	-	cnv-intragenic-variants	SMAD4	-	-	-	-	-	-	-	-	-	-	-	-	-	-	0	-
272	39	unknown	-	cnv-intragenic-variants	TCF7L2	-	-	-	-	-	-	-	-	-	-	-	-	-	-	0	-
272	39	nonsynonymous_SNV	-	snp-indel-exonic	PIK3CA	exon21	p.H1047R	c.3140A>G	-	3	-	178952085	G	A	SNP	178952085	178952085	A	G	86	Missense_Mutation
272	39	stopgain_SNV	-	snp-indel-exonic	NF1	exon50	p.R2450*	c.7348C>T	-	17	-	29677227	T	C	SNP	29677227	29677227	C	T	59	Nonsense_Mutation
272	39	nonsynonymous_SNV	-	snp-indel-exonic	NTRK3	exon14	p.H524Q	c.1572C>G	-	15	-	88576101	C	G	SNP	88576101	88576101	G	C	1351	Missense_Mutation
272	39	splicing	-	snp-indel-exonic	ARID1A	exon18	p.X1665_splice	c.4993_4993+42delGGTAAGGAGATCTTCCTCATTCGGTTGCCTAATCTGCCCCTTT	-	1	-	27101708	A	ATTGGTAAGGAGATCTTCCTCATTCGGTTGCCTAATCTGCCCCT	DEL	27101709	27101751	TTGGTAAGGAGATCTTCCTCATTCGGTTGCCTAATCTGCCCCT	-	417	Splice_Site
272	39	splicing	-	snp-indel-exonic	KDM5A	exon6	p.S225T	c.673T>A	-	12	-	465703	T	A	SNP	465703	465703	A	T	171	Splice_Site
272	39	nonframeshift_insertion	-	snp-indel-exonic	TP53	exon10	p.F341_R342insSFEMF	c.1023_1024insAGCTTCGAGATGTTC	-	17	-	7574003	GGAACATCTCGAAGCT	G	INS	7574003	7574004	-	GAACATCTCGAAGCT	372	In_Frame_Ins
272	39	nonsynonymous_SNV	-	snp-indel-exonic	MAP2K2	exon7	p.R281W	c.841C>T	-	19	-	4099277	A	G	SNP	4099277	4099277	G	A	605	Missense_Mutation
272	39	nonsynonymous_SNV	-	snp-indel-exonic	ERCC2	exon11	p.E338K	c.1012G>A	-	19	-	45867107	T	C	SNP	45867107	45867107	C	T	366	Missense_Mutation
272	39	nonsynonymous_SNV	-	snp-indel-exonic	PIK3CG	exon11	p.S1101L	c.3302C>T	-	7	-	106545825	T	C	SNP	106545825	106545825	C	T	78	Missense_Mutation
272	39	-	Amplification	cnv-variants	STK40	-	-	-	2.16175	1	-	-	-	-	-	-	-	-	-	0	-
272	39	-	Amplification	cnv-variants	CSF3R	-	-	-	2.16175	1	-	-	-	-	-	-	-	-	-	0	-
272	39	-	Amplification	cnv-variants	PIK3CA	-	-	-	2.09217	3	-	-	-	-	-	-	-	-	-	0	-
272	39	-	Deletion	cnv-variants	PHOX2B	-	-	-	-2.22299	4	-	-	-	-	-	-	-	-	-	0	-
272	39	-	Deletion	cnv-variants	HIST1H2BD	-	-	-	-2.05865	6	-	-	-	-	-	-	-	-	-	0	-
272	39	-	Deletion	cnv-variants	HIST1H3D	-	-	-	-2.05865	6	-	-	-	-	-	-	-	-	-	0	-
272	39	-	Deletion	cnv-variants	HIST1H3E	-	-	-	-2.05865	6	-	-	-	-	-	-	-	-	-	0	-
272	39	-	Deletion	cnv-variants	HIST1H3F	-	-	-	-2.05865	6	-	-	-	-	-	-	-	-	-	0	-
272	39	-	Deletion	cnv-variants	HIST1H3G	-	-	-	-2.05865	6	-	-	-	-	-	-	-	-	-	0	-
272	39	-	Deletion	cnv-variants	HIST1H3H	-	-	-	-2.05865	6	-	-	-	-	-	-	-	-	-	0	-
272	39	-	Deletion	cnv-variants	HIST1H3I	-	-	-	-2.05865	6	-	-	-	-	-	-	-	-	-	0	-
272	39	-	Deletion	cnv-variants	HIST1H3J	-	-	-	-2.05865	6	-	-	-	-	-	-	-	-	-	0	-
272	39	-	Deletion	cnv-variants	HRAS	-	-	-	-2.31819	11	-	-	-	-	-	-	-	-	-	0	-
272	39	-	Deletion	cnv-variants	IGF2	-	-	-	-2.31819	11	-	-	-	-	-	-	-	-	-	0	-
272	39	-	Deletion	cnv-variants	MYOD1	-	-	-	-2.3033	11	-	-	-	-	-	-	-	-	-	0	-
272	39	-	Deletion	cnv-variants	MAP2K1	-	-	-	-2.01754	15	-	-	-	-	-	-	-	-	-	0	-
272	39	-	Deletion	cnv-variants	SMAD3	-	-	-	-2.01754	15	-	-	-	-	-	-	-	-	-	0	-
272	39	-	Deletion	cnv-variants	CD276	-	-	-	-2.01754	15	-	-	-	-	-	-	-	-	-	0	-
272	39	-	Amplification	cnv-variants	NTRK3	-	-	-	2.53093	15	-	-	-	-	-	-	-	-	-	0	-
272	39	-	Amplification	cnv-variants	IDH2	-	-	-	4.75419	15	-	-	-	-	-	-	-	-	-	0	-
272	39	-	Amplification	cnv-variants	BLM	-	-	-	2.1604	15	-	-	-	-	-	-	-	-	-	0	-
272	39	-	Deletion	cnv-variants	ZFHX3	-	-	-	-2.16565	16	-	-	-	-	-	-	-	-	-	0	-
272	39	-	Amplification	cnv-variants	CDK12	-	-	-	3.21741	17	-	-	-	-	-	-	-	-	-	0	-
272	39	-	Amplification	cnv-variants	ERBB2	-	-	-	6.74585	17	-	-	-	-	-	-	-	-	-	0	-
282	6	-	Amplification	cnv-variants	CDK12	-	-	-	4.82724	17	-	-	-	-	-	-	-	-	-	0	-
282	6	-	Amplification	cnv-variants	ERBB2	-	-	-	4.82724	17	-	-	-	-	-	-	-	-	-	0	-
282	6	nonsynonymous_SNV	-	snp-indel-exonic	TSC2	exon12	p.R406T	c.1217G>C	-	16	-	2111969	C	G	SNP	2111969	2111969	G	C	213	Missense_Mutation
282	6	nonsynonymous_SNV	-	snp-indel-exonic	TP53	exon5	p.C176W	c.528C>G	-	17	-	7578402	C	G	SNP	7578402	7578402	G	C	139	Missense_Mutation
282	6	nonsynonymous_SNV	-	snp-indel-exonic	MALT1	exon3	p.R149W	c.445C>T	-	18	-	56363666	T	C	SNP	56363666	56363666	C	T	294	Missense_Mutation
282	6	nonsynonymous_SNV	-	snp-indel-exonic	TSC2	exon10	p.G294V	c.881G>T	-	16	-	2108780	T	G	SNP	2108780	2108780	G	T	291	Missense_Mutation
291	15	-	Deletion	cnv-variants	ID3	-	-	-	-1.88296	1	-	-	-	-	-	-	-	-	-	0	-
291	15	-	Deletion	cnv-variants	ARID1A	-	-	-	-1.88296	1	-	-	-	-	-	-	-	-	-	0	-
291	15	-	Amplification	cnv-variants	MUTYH	-	-	-	4.42568	1	-	-	-	-	-	-	-	-	-	0	-
291	15	-	Amplification	cnv-variants	MDM4	-	-	-	4.42047	1	-	-	-	-	-	-	-	-	-	0	-
291	15	-	Amplification	cnv-variants	IKBKE	-	-	-	4.42047	1	-	-	-	-	-	-	-	-	-	0	-
291	15	-	Amplification	cnv-variants	IL10	-	-	-	4.42047	1	-	-	-	-	-	-	-	-	-	0	-
291	15	-	Deletion	cnv-variants	TET2	-	-	-	-1.87254	4	-	-	-	-	-	-	-	-	-	0	-
291	15	-	Amplification	cnv-variants	FBXW7	-	-	-	2.05879	4	-	-	-	-	-	-	-	-	-	0	-
291	15	-	Deletion	cnv-variants	GATA3	-	-	-	-1.93027	10	-	-	-	-	-	-	-	-	-	0	-
291	15	-	Deletion	cnv-variants	DIS3	-	-	-	-1.88909	13	-	-	-	-	-	-	-	-	-	0	-
291	15	splicing	-	snp-indel-exonic	KDM6A	exon18	-	c.2832+2T>C	-	X	-	44936073	C	T	SNP	44936073	44936073	T	C	798	Splice_Site
291	15	frameshift_insertion	-	ch-variants	CEBPA	exon1	p.H24Afs*84	c.68dupC	-	19	-	33793252	CG	C	INS	33793252	33793253	-	G	463	Frame_Shift_Ins
291	15	nonsynonymous_SNV	-	ch-variants	PIK3C2G	exon13	p.V605I	c.1813G>A	-	12	-	18534755	A	G	SNP	18534755	18534755	G	A	1240	Missense_Mutation
291	15	unknown	-	cnv-intragenic-variants	FOXP1	-	-	-	-	-	-	-	-	-	-	-	-	-	-	0	-
291	15	nonsynonymous_SNV	-	snp-indel-exonic	ESR1	exon3	p.G160D	c.479G>A	-	6	-	152163758	A	G	SNP	152163758	152163758	G	A	586	Missense_Mutation
292	20	-	Deletion	cnv-variants	FYN	-	-	-	-1.96864	6	-	-	-	-	-	-	-	-	-	0	-
292	20	-	Deletion	cnv-variants	IKZF1	-	-	-	-2.22931	7	-	-	-	-	-	-	-	-	-	0	-
292	20	-	Amplification	cnv-variants	PTPN11	-	-	-	2.16114	12	-	-	-	-	-	-	-	-	-	0	-
292	20	-	Amplification	cnv-variants	TBX3	-	-	-	2.20549	12	-	-	-	-	-	-	-	-	-	0	-
292	20	-	Amplification	cnv-variants	RNF43	-	-	-	2.26828	17	-	-	-	-	-	-	-	-	-	0	-
292	20	-	Amplification	cnv-variants	RAD51C	-	-	-	2.26828	17	-	-	-	-	-	-	-	-	-	0	-
292	20	-	Amplification	cnv-variants	PPM1D	-	-	-	2.26828	17	-	-	-	-	-	-	-	-	-	0	-
292	20	-	Amplification	cnv-variants	BRIP1	-	-	-	2.26828	17	-	-	-	-	-	-	-	-	-	0	-
292	20	-	Amplification	cnv-variants	CD79B	-	-	-	2.26828	17	-	-	-	-	-	-	-	-	-	0	-
292	20	-	Amplification	cnv-variants	AXIN2	-	-	-	2.26828	17	-	-	-	-	-	-	-	-	-	0	-
292	20	-	Amplification	cnv-variants	PRKAR1A	-	-	-	2.26828	17	-	-	-	-	-	-	-	-	-	0	-
292	20	-	Amplification	cnv-variants	SOX9	-	-	-	2.26828	17	-	-	-	-	-	-	-	-	-	0	-
292	20	unknown	-	sv-variants	ARID1B	-	-	-	-	-	-	-	-	-	-	-	-	-	-	0	-
292	20	unknown	-	cnv-intragenic-variants	EP300	-	-	-	-	-	-	-	-	-	-	-	-	-	-	0	-
292	20	nonsynonymous_SNV	-	snp-indel-exonic	PTEN	exon10	p.E545K	c.1633G>A	-	3	rs104886003	178936091	A	G	SNP	178936091	178936091	G	A	75	Missense_Mutation
292	20	frameshift_insertion	-	snp-indel-exonic	RB1	exon5	p.N331Efs*21	c.990dupG	-	10	-	8111502	AG	A	INS	8111502	8111503	-	G	670	Frame_Shift_Ins
292	20	nonsynonymous_SNV	-	snp-indel-exonic	MGA	exon1	p.V102G	c.305T>G	-	6	-	26225687	G	T	SNP	26225687	26225687	T	G	2063	Missense_Mutation
292	20	nonsynonymous_SNV	-	snp-indel-exonic	IKBKE	exon8	p.T1010R	c.3029C>G	-	15	-	42003492	G	C	SNP	42003492	42003492	C	G	231	Missense_Mutation
292	20	nonsynonymous_SNV	-	snp-indel-exonic	CEBPB	exon7	p.E297D	c.891G>T	-	19	-	52719115	T	G	SNP	52719115	52719115	G	T	414	Missense_Mutation
292	20	frameshift_deletion	-	snp-indel-exonic	RB1	exon17	p.T1074fs	c.3219_3223delAACAA	-	15	-	91341425	T	TAAAAC	DEL	91341426	91341430	AAAAC	-	861	Frame_Shift_Del
308	13	-	Amplification	cnv-variants	NBN	-	-	-	2.3395	8	-	-	-	-	-	-	-	-	-	0	-
308	13	-	Amplification	cnv-variants	RAD21	-	-	-	3.20228	8	-	-	-	-	-	-	-	-	-	0	-
308	13	-	Amplification	cnv-variants	MYC	-	-	-	5.16261	8	-	-	-	-	-	-	-	-	-	0	-
308	13	-	Deletion	cnv-variants	TP53	-	-	-	-2.29485	17	-	-	-	-	-	-	-	-	-	0	-
308	13	unknown	-	sv-variants	MGA	-	-	-	-	-	-	-	-	-	-	-	-	-	-	0	-
308	13	unknown	-	cnv-intragenic-variants	ANKRD11	-	-	-	-	-	-	-	-	-	-	-	-	-	-	0	-
308	13	stopgain_SNV	-	snp-indel-exonic	SPEN	exon11	p.R795*	c.2383C>T	-	1	-	16255118	T	C	SNP	16255118	16255118	C	T	341	Nonsense_Mutation
308	13	nonsynonymous_SNV	-	snp-indel-exonic	BRCA2	exon5	p.V144A	c.431T>C	-	13	-	32900243	C	T	SNP	32900243	32900243	T	C	214	Missense_Mutation
308	13	nonsynonymous_SNV	-	snp-indel-exonic	CREBBP	exon31	p.S2307C	c.6920C>G	-	16	-	3778128	C	G	SNP	3778128	3778128	G	C	719	Missense_Mutation
308	13	frameshift_deletion	-	snp-indel-exonic	NF1	exon12	p.A431Tfs*3	c.1290_1336del	-	17	-	29533285	G	GATGCTGTGTATTGTCACTCGGTTGAACTTCGAAATATGTTTGGTGAA	DEL	29533286	29533332	ATGCTGTGTATTGTCACTCGGTTGAACTTCGAAATATGTTTGGTGAA	-	186	Frame_Shift_Del
308	13	nonsynonymous_SNV	-	snp-indel-exonic	MSH2	exon16	p.A917G	c.2750C>G	-	2	-	47710033	G	C	SNP	47710033	47710033	C	G	172	Missense_Mutation
308	13	nonsynonymous_SNV	-	snp-indel-exonic	MED12	exon2	p.N40K	c.120T>G	-	X	-	70339243	G	T	SNP	70339243	70339243	T	G	573	Missense_Mutation
308	13	unknown	-	sv-variants	IKBKE	-	-	-	-	-	-	-	-	-	-	-	-	-	-	0	-
314	19	nonsynonymous_SNV	-	snp-indel-exonic	NTRK2	exon11	p.P304A	c.910C>G	-	9	-	87342625	G	C	SNP	87342625	87342625	C	G	438	Missense_Mutation
314	19	nonsynonymous_SNV	-	snp-indel-exonic	NOTCH1	exon7	p.S402L	c.1205C>T	-	9	-	139412639	A	G	SNP	139412639	139412639	G	A	664	Missense_Mutation
314	19	nonsynonymous_SNV	-	snp-indel-exonic	TCF7L2	exon3	p.S120L	c.359C>T	-	10	-	114711344	T	C	SNP	114711344	114711344	C	T	348	Missense_Mutation
314	19	stopgain_SNV	-	snp-indel-exonic	JUN	exon1	p.S149*	c.446C>A	-	1	-	59248297	T	G	SNP	59248297	59248297	G	T	109	Nonsense_Mutation
314	19	nonsynonymous_SNV	-	snp-indel-exonic	IKBKE	exon20	p.E648Q	c.1942G>C	-	1	-	206666608	C	G	SNP	206666608	206666608	G	C	767	Missense_Mutation
314	19	nonsynonymous_SNV	-	snp-indel-exonic	KDM5A	exon2	p.E79K	c.235G>A	-	12	-	495071	T	C	SNP	495071	495071	C	T	403	Missense_Mutation
314	19	frameshift_insertion	-	snp-indel-exonic	TBX3	exon6	p.V324Efs*4	c.967_970dupAGGG	-	12	-	115114246	ACCCT	A	INS	115114246	115114247	-	CCCT	338	Frame_Shift_Ins
314	19	splicing	-	snp-indel-exonic	CDH1	exon6	p.X230_splice	c.688-2_688-1delinsCC	-	16	-	68844098	CC	AG	DNP	68844098	68844099	AG	CC	240	Splice_Site
314	19	nonsynonymous_SNV	-	snp-indel-exonic	SMARCA4	exon13	p.E658K	c.1972G>A	-	19	-	11114044	A	G	SNP	11114044	11114044	G	A	402	Missense_Mutation
314	19	nonsynonymous_SNV	-	snp-indel-exonic	AXL	exon11	p.P444A	c.1330C>G	-	19	-	41748805	G	C	SNP	41748805	41748805	C	G	483	Missense_Mutation
314	19	nonsynonymous_SNV	-	snp-indel-exonic	ASXL1	exon12	p.R881K	c.2642G>A	-	20	-	31023157	A	G	SNP	31023157	31023157	G	A	473	Missense_Mutation
314	19	nonsynonymous_SNV	-	snp-indel-exonic	MAP3K13	exon11	p.S793C	c.2378C>G	-	3	-	185191497	G	C	SNP	185191497	185191497	C	G	610	Missense_Mutation
314	19	nonsynonymous_SNV	-	snp-indel-exonic	KDR	exon13	p.K630N	c.1890G>C	-	4	-	55970907	G	C	SNP	55970907	55970907	C	G	350	Missense_Mutation
314	19	nonsynonymous_SNV	-	snp-indel-exonic	HIST1H3B	exon1	p.D78N	c.232G>A	-	6	-	26032057	T	C	SNP	26032057	26032057	C	T	277	Missense_Mutation
314	19	nonsynonymous_SNV	-	snp-indel-exonic	CARD11	exon16	p.S665L	c.1994C>T	-	7	rs147823569	2962914	A	G	SNP	2962914	2962914	G	A	579	Missense_Mutation
314	19	nonsynonymous_SNV	-	snp-indel-exonic	CARD11	exon5	p.E162D	c.486G>C	-	7	-	2984044	G	C	SNP	2984044	2984044	C	G	503	Missense_Mutation
314	19	nonsynonymous_SNV	-	snp-indel-exonic	KMT2C	exon43	p.E3393K	c.10177G>A	-	7	-	151860485	T	C	SNP	151860485	151860485	C	T	488	Missense_Mutation
314	19	stopgain_SNV	-	snp-indel-exonic	KMT2C	exon43	p.E3384*	c.10150G>T	-	7	-	151860512	A	C	SNP	151860512	151860512	C	A	472	Nonsense_Mutation
314	19	frameshift_deletion	-	snp-indel-exonic	KMT2C	exon13	p.I603Cfs*11	c.1807_1808delAT	-	7	-	151946965	A	AAT	DEL	151946966	151946967	AT	-	360	Frame_Shift_Del
319	16	-	Deletion	cnv-variants	BAP1	-	-	-	-2.47101	3	-	-	-	-	-	-	-	-	-	0	-
319	16	-	Deletion	cnv-variants	PBRM1	-	-	-	-2.47101	3	-	-	-	-	-	-	-	-	-	0	-
319	16	-	Deletion	cnv-variants	MITF	-	-	-	-2.47101	3	-	-	-	-	-	-	-	-	-	0	-
319	16	-	Deletion	cnv-variants	FOXP1	-	-	-	-2.47101	3	-	-	-	-	-	-	-	-	-	0	-
319	16	-	Deletion	cnv-variants	RYBP	-	-	-	-2.47101	3	-	-	-	-	-	-	-	-	-	0	-
319	16	-	Deletion	cnv-variants	SHQ1	-	-	-	-2.47101	3	-	-	-	-	-	-	-	-	-	0	-
319	16	-	Deletion	cnv-variants	PPP4R2	-	-	-	-2.47101	3	-	-	-	-	-	-	-	-	-	0	-
319	16	-	Deletion	cnv-variants	PARK2	-	-	-	-2.9231	6	-	-	-	-	-	-	-	-	-	0	-
319	16	-	Deletion	cnv-variants	CDKN1B	-	-	-	-7.04061	12	-	-	-	-	-	-	-	-	-	0	-
319	16	nonsynonymous_SNV	-	snp-indel-exonic	RECQL4	exon18	p.L1007F	c.3019C>T	-	8	-	145737811	A	G	SNP	145737811	145737811	G	A	1157	Missense_Mutation
319	16	nonsynonymous_SNV	-	snp-indel-exonic	TBX3	exon7	p.S443L	c.1328C>T	-	12	-	115112412	A	G	SNP	115112412	115112412	G	A	629	Missense_Mutation
319	16	frameshift_insertion	-	snp-indel-exonic	GATA3	exon6	p.H434Pfs*73	c.1300dupC	-	10	-	8115952	AC	A	INS	8115952	8115953	-	C	366	Frame_Shift_Ins
319	16	nonsynonymous_SNV	-	snp-indel-exonic	MDM4	exon7	p.S161L	c.482C>T	-	1	-	204507407	T	C	SNP	204507407	204507407	C	T	1109	Missense_Mutation
319	16	nonsynonymous_SNV	-	snp-indel-exonic	POLD1	exon23	p.G977V	c.2930G>T	-	19	-	50919762	T	G	SNP	50919762	50919762	G	T	570	Missense_Mutation
319	16	stopgain_SNV	-	snp-indel-exonic	EPAS1	exon3	p.S112*	c.335C>G	-	2	-	46583407	G	C	SNP	46583407	46583407	C	G	645	Nonsense_Mutation
319	16	nonsynonymous_SNV	-	snp-indel-exonic	INHBA	exon3	p.E245Q	c.733G>C	-	7	-	41729796	G	C	SNP	41729796	41729796	C	G	400	Missense_Mutation
321	9	-	Amplification	cnv-variants	CDK4	-	-	-	3.09921	12	-	-	-	-	-	-	-	-	-	0	-
321	9	-	Amplification	cnv-variants	MDM2	-	-	-	8.40239	12	-	-	-	-	-	-	-	-	-	0	-
321	9	-	Amplification	cnv-variants	NCOA3	-	-	-	2.46314	20	-	-	-	-	-	-	-	-	-	0	-
321	9	unknown	-	sv-variants	CEBPB	-	-	-	-	-	-	-	-	-	-	-	-	-	-	0	-
321	9	nonsynonymous_SNV	-	snp-indel-exonic	PIK3CA	exon21	p.H1047R	c.3140A>G	-	3	-	178952085	G	A	SNP	178952085	178952085	A	G	587	Missense_Mutation
321	9	nonsynonymous_SNV	-	snp-indel-exonic	RAC1	exon2	p.P29T	c.85C>A	-	7	-	6426892	A	C	SNP	6426892	6426892	C	A	1000	Missense_Mutation
321	9	nonsynonymous_SNV	-	snp-indel-exonic	MLL2	exon39	p.P4098S	c.12292C>T	-	12	-	49426196	A	G	SNP	49426196	49426196	G	A	598	Missense_Mutation
321	9	unknown	-	sv-variants	RB1	-	-	-	-	-	-	-	-	-	-	-	-	-	-	0	-
321	9	unknown	-	sv-variants	ERBB2	-	-	-	-	-	-	-	-	-	-	-	-	-	-	0	-
323	4	frameshift_deletion	-	snp-indel-exonic	NOTCH1	exon34	p.L2472Qfs*5	c.7415_7433delTGGTCCCACCCGTGACCGC	-	9	-	139390757	T	TGCGGTCACGGGTGGGACCA	DEL	139390758	139390776	GCGGTCACGGGTGGGACCA	-	271	Frame_Shift_Del
323	4	nonsynonymous_SNV	-	snp-indel-exonic	NOTCH1	exon27	p.V1721G	c.5162T>G	-	9	-	139397639	C	A	SNP	139397639	139397639	A	C	309	Missense_Mutation
323	4	nonsynonymous_SNV	-	snp-indel-exonic	STK11	exon3	p.L140P	c.419T>C	-	19	-	1219367	C	T	SNP	1219367	1219367	T	C	455	Missense_Mutation
323	4	splicing	-	snp-indel-exonic	SMARCA4	exon16	p.S813L	c.2438C>T	-	19	-	11123788	T	C	SNP	11123788	11123788	C	T	342	Splice_Site
352	6	-	Amplification	cnv-variants	CCND1	-	-	-	2.22515	11	-	-	-	-	-	-	-	-	-	0	-
352	6	-	Amplification	cnv-variants	FGF19	-	-	-	2.22515	11	-	-	-	-	-	-	-	-	-	0	-
352	6	-	Amplification	cnv-variants	FGF4	-	-	-	2.22515	11	-	-	-	-	-	-	-	-	-	0	-
352	6	-	Amplification	cnv-variants	FGF3	-	-	-	2.22515	11	-	-	-	-	-	-	-	-	-	0	-
352	6	nonsynonymous_SNV	-	snp-indel-exonic	ARID1B	exon1	p.G327A	c.980G>C	-	6	-	157100043	C	G	SNP	157100043	157100043	G	C	116	Missense_Mutation
352	6	frameshift_insertion	-	snp-indel-exonic	GATA3	exon5	p.A332Cfs*20	c.993dupT	-	10	-	8111506	AT	A	INS	8111506	8111507	-	T	677	Frame_Shift_Ins
354	6	-	Amplification	cnv-variants	MYC	-	-	-	7.35742	8	-	-	-	-	-	-	-	-	-	0	-
354	6	-	Amplification	cnv-variants	RET	-	-	-	2.01419	10	-	-	-	-	-	-	-	-	-	0	-
354	6	-	Amplification	cnv-variants	CDK4	-	-	-	2.7372	12	-	-	-	-	-	-	-	-	-	0	-
354	6	-	Amplification	cnv-variants	POLE	-	-	-	1.83783	12	-	-	-	-	-	-	-	-	-	0	-
354	6	unknown	-	sv-variants	KDM6A	-	-	-	-	-	-	-	-	-	-	-	-	-	-	0	-
354	6	stopgain_SNV	-	snp-indel-exonic	TP53	exon5	p.Q167*	c.499C>T	-	17	-	7578431	A	G	SNP	7578431	7578431	G	A	377	Nonsense_Mutation
366	10	-	Amplification	cnv-variants	PGR	-	-	-	1.67377	11	-	-	-	-	-	-	-	-	-	0	-
366	10	-	Amplification	cnv-variants	YAP1	-	-	-	1.67377	11	-	-	-	-	-	-	-	-	-	0	-
366	10	-	Amplification	cnv-variants	BIRC3	-	-	-	1.67377	11	-	-	-	-	-	-	-	-	-	0	-
366	10	-	Amplification	cnv-variants	PPM1D	-	-	-	2.7963	17	-	-	-	-	-	-	-	-	-	0	-
366	10	-	Amplification	cnv-variants	BRIP1	-	-	-	2.72413	17	-	-	-	-	-	-	-	-	-	0	-
366	10	-	Amplification	cnv-variants	CD79B	-	-	-	2.1619	17	-	-	-	-	-	-	-	-	-	0	-
366	10	-	Amplification	cnv-variants	RTEL1	-	-	-	1.57265	20	-	-	-	-	-	-	-	-	-	0	-
366	10	unknown	-	sv-variants	MAP3K14	-	-	-	-	-	-	-	-	-	-	-	-	-	-	0	-
366	10	frameshift_insertion	-	snp-indel-exonic	MAP3K14	exon6	p.T440Nfs*67	c.1318dupA	-	10	-	8115971	CA	C	INS	8115971	8115972	-	A	327	Frame_Shift_Ins
366	10	nonsynonymous_SNV	-	snp-indel-exonic	RPTOR	exon5	p.T172M	c.515C>T	-	17	-	78704367	T	C	SNP	78704367	78704367	C	T	486	Missense_Mutation
366	10	unknown	-	sv-variants	SRCIN1	-	-	-	-	-	-	-	-	-	-	-	-	-	-	0	-
